# Supplementary material for: Investigating the Mitoprotective Effects of S1P Receptor Modulators Ex Vivo Using a Novel Semi-Automated Live Imaging Set-Up
Source: Int J Mol Sci. 2023 Dec 23;25(1):261. doi: 10.3390/ijms25010261 (PMC10778583; doi:10.3390/ijms25010261)
Supplement: Supplementary file 1 [file ijms-25-00261-s001.zip]

Archive with 1 entries (1 files):
- ijms-2727085-supplementary.pdf
